# Supplementary material for: Improving Visual-Patient-Avatar Design Prior to Its Clinical Release: A Mixed Qualitative and Quantitative Study
Source: Diagnostics (Basel). 2022 Feb 21;12(2):555. doi: 10.3390/diagnostics12020555 (PMC8871093; doi:10.3390/diagnostics12020555)
Supplement: Supplementary file 1 [file diagnostics-12-00555-s001.zip]

Archive with 5 entries (4 files):
- diagnostics-1542341-supplementary/
- diagnostics-1542341-supplementary/diagnostics-1542341-supplementary.pdf
- diagnostics-1542341-supplementary/supplementary 3.mov
- diagnostics-1542341-supplementary/supplementary 6.mov
- diagnostics-1542341-supplementary/supplementary 8.xlsx
