# Supplementary material for: Improving Visual-Patient-Avatar Design Prior to Its Clinical Release: A Mixed Qualitative and Quantitative Study
Source: Diagnostics (Basel). 2022 Feb 21;12(2):555. doi: 10.3390/diagnostics12020555 (PMC8871093; doi:10.3390/diagnostics12020555)
Supplement: Supplementary file 1 [file diagnostics-12-00555-s001.zip › diagnostics-1542341-supplementary/supplementary 8.xlsx]

## Sheet: All Vital Signs
Participant No.	1. Pulse ↓	2. Pulse ↑	3. heart rate ↓	4. heart rate ↑	5. blood pressure ↓	6. blood pressure ↑	7. CVP ↓	8. CVP ↑	9. resp rate ↓	10. resp rate ↑	11. tidal volume ↓	12. tidal volume ↑	13. etCO2 ↓	14. etCO2 ↑	15. Temp. ↓	16. Temp. ↑	18. BIS ↑	19. Sat. ↓	21. Relax. ↓	23. ST-Seg.
1	5	2	3	4	1	2	7	8	9	10	11	12	11	14	15	16	22	19	22	3
2	1	2	3	4	19	2	7	8	9	10	11	12	13	14	15	16	18	19	22	24
3	1	4	1	2	1	2	9	14	10	10	12	12	11		15	16	18	19	22	5
4	1	2	5	4	19	20	7	8	9	10	11	12	13	14	15	16	18	19	22	8
5	1	2	3	4	1	6	7	8	9	10	11	12	13	14	15	16	18	19	21	5
6	4	22	3	4	8	6	2	8	10	10	11	12	9	11	15	16	18	19	22	5
7	1	18	3	4	19	6	7	8	9	13	11	12	11	13	15	16	18	20	21	3
8	1	2	3	4	1	2	7	8	9	10	11	12	13	10	15	16	18	19	21	8
9	1	2	5	6	1	2	7	8	9	10	2	12	11	12	15	16	18	19	22	24
10	1	2	3	4	5	6	7	8	9	10	11	12	13	14	15	16	18	19	21	24
11	1	18		4	22	6	7	8	4	10	11	12	11	12	15	16	18	19	21	7
12	5	22	3	4	5	6	7	8	9	10	11	12	11	12	15	16	18	19	21	19
13	21	22	3	4	1	6	7	8	9	10	11	12	13	14	15	16	18	19	21	4
14	1	2	7	3	5	6	7	8	11	10	2	12	11	14	15	16	18	19	22	23
15	5	4	2	2	5	6	7	8	9	4	11	12	13	12	15	16	18	16	21	23
16	1	4	2	4	21	2	7	8	9	10	11	12	13	12	15	16	18	19	2	3
17	1	2	23	4	5	6	7	8	9	10	11	12	13	14	15	16	18	16	21	23
18	1	2	3	4	1	2	19	14	6	18	1	12	11	12	15	16	17	21	21	8
19	1	2	5	4	5	6	7	8	9	10	11	12	10	12	15	16	18	19	21	19
20	21	22	1	4	19	18	7	8	9	10	11	12	13	14	15	16	18	17	21	5
21	1	2	3	4	1	6	7	8	9	10	11	12	13	14	15	16	18	19	21	23
22	13	22	1	2	15	6	7	8	9	10	11	12	13	12	15	16	18	16	21	5
23	1	4	3	4	19	21	7	8	9	10	10	12	11	14	15	16	18	19	17	23
24	1	2	3	4	5	6	7	8	9	10	11	12	13	14	15	16	18	19	17	23
25	1	2	3	4	3	6	7	8	9	10	11	12	13	14	15	16	17	16	21	5
26	9	2	5	4	15	2	7	8	9	10	11	12	13	14	15	16	18	19	21	5
27	1	2	3	4	1	6	7	8	9	10	11	12	13	14	15	16	18	19	21	23
28	1	2	3	4	21	22	7	8	9	13	11	12	13	14	15	16	18	19	22	24
29	1	2	23	4	21	6	19	20	2	10	11	12	13	14	15	16	18	19	21	7
30	5	2	3	4	2	6	7	8	7	10	11	12	4	14	15	16	17	19	21	2
Number correct (of 30 total)	21	19	17	25	7	18	26	27	23	26	25	30	18	18	30	30	26	23	19	7

## Sheet: Code Book
Participant	Consecutive number of Participant
Job function	1 = Consultant, 2=Resident, 3=Medical student, 4=Nurse, 5=Nurse in training
Work experience on anaesthesia	Number of years of experience
Previous experience with VP	1=yes*, 2=no
